# Supplementary material for: Observational Study on the Prevalence of Urinary Incontinence in Female Athletes
Source: Int J Environ Res Public Health. 2021 May 24;18(11):5591. doi: 10.3390/ijerph18115591 (PMC8197179; doi:10.3390/ijerph18115591)
Supplement: Supplementary file 1 [file ijerph-18-05591-s001.zip]

Archive with 1 entries (1 files):
- ijerph-1210887-SI.pdf
